# Supplementary material for: Ethnobotany, Cytotoxicity and Color Stability of Karen Natural Colorants
Source: Plants (Basel). 2025 Apr 29;14(9):1348. doi: 10.3390/plants14091348 (PMC12073458; doi:10.3390/plants14091348)
Supplement: Supplementary file 1 [file plants-14-01348-s001.zip]

Archive with 1 entries (1 files):
- plants-3568944-supplementary.pdf
